# Supplementary material for: Rapid detection of low‐level HeLa cell contamination in cell culture using nested PCR
Source: J Cell Mol Med. 2018 Oct 24;23(1):227–36. doi: 10.1111/jcmm.13923 (PMC6307787; doi:10.1111/jcmm.13923)
Supplement: Supplementary file 1 [file JCMM-23-227-s001.xlsx]

## Sheet: Sheet1
Table S1. List of cells contaminated with HeLa cells
Misidentified Cell Line	Claimed Species	Claimed Cell Type	Misidentified Cell Line, Cellosaurus AC	Contaminating Cell Line	Actual Species	Actual Cell Type	Contaminating Cell Line, Cellosaurus AC	Misidentification Reported By	Reference PubMed ID
2563 (MAC-21)	Human	Lung carcinoma	CVCL_M629	HeLa	Human	Cervical adenocarcinoma	CVCL_0030	Nelson-Rees et al, 1981	6451928
ACC2	Human	Salivary gland, adenoid cystic carcinoma	CVCL_6872	HeLa	Human	Cervical adenocarcinoma	CVCL_0030	Phuchareon et al, 2009; Zhao et al, 2011	19557180, 21868764
ACC3	Human	Salivary gland, adenoid cystic carcinoma	CVCL_6873	HeLa	Human	Cervical adenocarcinoma	CVCL_0030	Phuchareon et al, 2009; Zhao et al, 2011	19557180, 21868764
ACCM	Human	Salivary gland, adenoid cystic carcinoma	CVCL_6874	HeLa	Human	Cervical adenocarcinoma	CVCL_0030	Phuchareon et al, 2009; Zhao et al, 2011	19557180, 21868764
ADLC-5M2	Human	Lung carcinoma	CVCL_8169	HeLa	Human	Cervical adenocarcinoma	CVCL_0030	MacLeod et al, 1999	10508494
AKI	Human	Melanoma	CVCL_8170	HeLa	Human	Cervical adenocarcinoma	CVCL_0030	Yoshino et al, 2006	16643607
AO	Human	Amnion	CVCL_D631	HeLa	Human	Cervical adenocarcinoma	CVCL_0030	Nelson-Rees et al, 1981	6451928
AV3	Human	Amnion	CVCL_1904	HeLa	Human	Cervical adenocarcinoma	CVCL_0030	Gartler, 1967; Lavappa et al, 1976; Nelson-Rees et al, 1981	4864103, 1250349, 6451928
BCC1/KMC	Human	Basal cell carcinoma	CVCL_A033	HeLa	Human	Cervical adenocarcinoma	CVCL_0030	MacLeod et al, 1999	10508494
BrCA 5	Human	Breast carcinoma	CVCL_D280	HeLa	Human	Cervical adenocarcinoma	CVCL_0030	Nelson-Rees and Flandermeyer, 1977; Nelson-Rees et al, 1981	557237, 6451928
BT-B	Human	Bladder carcinoma	CVCL_1858	HeLa	Human	Cervical adenocarcinoma	CVCL_0030	DSMZ website	No PMID
C16(MRC-5 derivative)	Human	Lung cells, fetal	CVCL_2322	HeLa	Human	Cervical adenocarcinoma	CVCL_0030	ECACC website	No PMID
CaOV	Human	Ovarian carcinoma	CVCL_M091	HeLa	Human	Cervical adenocarcinoma	CVCL_0030	Nelson-Rees et al, 1981	6451928
CaVe	Human	Gastric carcinoma	CVCL_8444	HeLa	Human	Cervical adenocarcinoma	CVCL_0030	Nelson-Rees et al, 1981	6451928
Chang liver	Human	Liver, normal hepatic cells	CVCL_0238	HeLa	Human	Cervical adenocarcinoma	CVCL_0030	Gartler, 1967; Lavappa et al, 1976; Nelson-Rees et al, 1981	4864103, 1250349, 6451928
ElCo	Human	Breast carcinoma	CVCL_8686	HeLa	Human	Cervical adenocarcinoma	CVCL_0030	Nelson-Rees et al, 1981	6451928
EPLC3-2M1	Human	Lung carcinoma	CVCL_8193	HeLa	Human	Cervical adenocarcinoma	CVCL_0030	MacLeod et al, 1999	10508494
EPLC-65	Human	Lung carcinoma	CVCL_8194	HeLa	Human	Cervical adenocarcinoma	CVCL_0030	MacLeod et al, 1999	10508494
ESP1	Human	Lymphoma, Burkitt	CVCL_8351	HeLa	Human	Cervical adenocarcinoma	CVCL_0030	Nelson-Rees et al, 1981	6451928
EUE	Human	Subcutis, fetal	CVCL_7262	HeLa	Human	Cervical adenocarcinoma	CVCL_0030	Nelson-Rees et al, 1981	6451928
F255A4	Human	Not specified	CVCL_8688	HeLa	Human	Cervical adenocarcinoma	CVCL_0030	Nelson-Rees et al, 1981	6451928
FL	Human	Amnion	CVCL_1905	HeLa	Human	Cervical adenocarcinoma	CVCL_0030	Nelson-Rees et al, 1981; Ogura et al, 1993	6451928, 8397027
G-11 (HBT-3 derivative)	Human	Breast carcinoma	CVCL_U962	HeLa	Human	Cervical adenocarcinoma	CVCL_0030	Nelson-Rees et al, 1981	6451928
Girardi heart	Human	Heart, normal cells	CVCL_2254	HeLa	Human	Cervical adenocarcinoma	CVCL_0030	Gartler, 1967; Lavappa, 1978; Nelson-Rees et al, 1981	4864103, 566722, 6451928
H-494	Human	Prostate carcinoma	CVCL_7669	HeLa	Human	Cervical adenocarcinoma	CVCL_0030	Williams, 1980	6244232
HBT-3	Human	Breast carcinoma	CVCL_D281	HeLa	Human	Cervical adenocarcinoma	CVCL_0030	Nelson-Rees et al, 1981	6451928
HBT-39b	Human	Breast carcinoma	CVCL_J652	HeLa	Human	Cervical adenocarcinoma	CVCL_0030	Nelson-Rees et al, 1981	6451928
HBT-E(HBT-3 clone)	Human	Breast carcinoma	CVCL_M746	HeLa	Human	Cervical adenocarcinoma	CVCL_0030	Nelson-Rees et al, 1981	6451928
HCE	Human	Cervical carcinoma	CVCL_M619	HeLa	Human	Cervical adenocarcinoma	CVCL_0030	Nelson-Rees et al, 1981	6451928
HEK	Human	Kidney, embryonic renal cells	CVCL_M624	HeLa	Human	Cervical adenocarcinoma	CVCL_0030	Nelson-Rees et al, 1981	6451928
HEK/HRV (HEK derivative)	Human	Kidney, transformed embryonic renal cells	CVCL_M625	HeLa	Human	Cervical adenocarcinoma	CVCL_0030	Nelson-Rees et al, 1981	6451928
HEp-2 (H.Ep.-2)	Human	Laryngeal carcinoma	CVCL_1906	HeLa	Human	Cervical adenocarcinoma	CVCL_0030	Gartler, 1967; Nelson-Rees et al, 1981; Chen, 1988	4864103, 6451928, 3180844
Hep-2C	Human	Laryngeal carcinoma	CVCL_2940	HeLa	Human	Cervical adenocarcinoma	CVCL_0030	ECACC website	No PMID
Hep2 (Clone 2B)	Human	Laryngeal carcinoma	CVCL_2817	HeLa	Human	Cervical adenocarcinoma	CVCL_0030	ECACC website	No PMID
HES	Human	Endometrium	CVCL_W635	HeLa	Human	Cervical adenocarcinoma	CVCL_0030	Korch et al, 2012; Kniss & Summerfield, 2014	22710073, 24520087
HL111783	Human	Lung carcinoma	CVCL_8231	HeLa	Human	Cervical adenocarcinoma	CVCL_0030	Yoshino et al, 2006	16643607
HMV-1	Human	Melanoma	CVCL_8233	HeLa	Human	Cervical adenocarcinoma	CVCL_0030	MacLeod et al, 1999	10508494
HPC-36M(HPC-36 derivative)	Human	Prostate carcinoma	CVCL_8446	HeLa	Human	Cervical adenocarcinoma	CVCL_0030	Masters et al, 2001	11416159
HSG	Human	Salivary gland, submandibular	CVCL_2517	HeLa	Human	Cervical adenocarcinoma	CVCL_0030	ECACC website	No PMID
HSG-AZA1	Human	Salivary gland, submandibular	CVCL_A047	HeLa	Human	Cervical adenocarcinoma	CVCL_0030	JCRB website	No PMID
HSG-AZA3	Human	Salivary gland, submandibular	CVCL_A048	HeLa	Human	Cervical adenocarcinoma	CVCL_0030	JCRB website	No PMID
HSGc-C5	Human	Oral carcinoma	CVCL_2951	HeLa	Human	Cervical adenocarcinoma	CVCL_0030	JCRB website	No PMID
HSY	Human	Salivary gland, parotid	CVCL_B032	HeLa	Human	Cervical adenocarcinoma	CVCL_0030	JCRB website	No PMID
Clone 1-5c-4	Human	Conjunctiva	CVCL_2260	HeLa	Human	Cervical adenocarcinoma	CVCL_0030	ECACC website	No PMID
CMP	Human	Rectal adenocarcinoma	CVCL_D297	HeLa	Human	Cervical adenocarcinoma	CVCL_0030	Gartler, 1967; Nelson-Rees et al, 1981	4864103, 6451928
CMPII C2	Human	Rectal adenocarcinoma	CVCL_L115	HeLa	Human	Cervical adenocarcinoma	CVCL_0030	Nelson-Rees et al, 1981	6451928
CNE-1	Human	Nasal pharynx, carcinoma	CVCL_6888	HeLa	Human	Cervical adenocarcinoma	CVCL_0030	Chan et al, 2008; Strong et al, 2014	18196576, 24991015
CNE-2	Human	Nasal pharynx, carcinoma	CVCL_6889	HeLa	Human	Cervical adenocarcinoma	CVCL_0030	Chan et al, 2008; Strong et al, 2014	18196576, 24991015
D18T	Human	Synovial cell	CVCL_8669	HeLa	Human	Cervical adenocarcinoma	CVCL_0030	Nelson-Rees et al, 1981	6451928
D98/AH	Human	Not specified	CVCL_U961	HeLa	Human	Cervical adenocarcinoma	CVCL_0030	Honma et al, 1992	1730567
D98/AH2 Clone B	Human	Not specified	CVCL_2884	HeLa	Human	Cervical adenocarcinoma	CVCL_0030	ECACC website	No PMID
DAPT	Human	Astrocytoma, piloid	CVCL_D279	HeLa	Human	Cervical adenocarcinoma	CVCL_0030	Nelson-Rees et al, 1981	6451928
Det30A	Human	Breast carcinoma, ascitic fluid	CVCL_8674	HeLa	Human	Cervical adenocarcinoma	CVCL_0030	Nelson-Rees et al, 1981	6451928
Detroit-6 (Det6)	Human	Sternal marrow cells	CVCL_2436	HeLa	Human	Cervical adenocarcinoma	CVCL_0030	Gartler, 1967; Lavappa et al, 1976; Nelson-Rees et al, 1981	4864103, 1250349, 6451928
Detroit-98	Human	Sternal marrow cells	CVCL_8188	HeLa	Human	Cervical adenocarcinoma	CVCL_0030	Gartler, 1967; Lavappa, 1978; Nelson-Rees et al, 1981	4864103, 566722, 6451928
Detroit 98/AG	Human	Sternal marrow cells	CVCL_8189	HeLa	Human	Cervical adenocarcinoma	CVCL_0030	Lavappa, 1978; Nelson-Rees et al, 1981	566722, 6451928
Detroit 98/AH-2	Human	Sternal marrow cells	CVCL_8190	HeLa	Human	Cervical adenocarcinoma	CVCL_0030	Lavappa, 1978; Nelson-Rees et al, 1981	566722, 6451928
Detroit 98/AH-R	Human	Sternal marrow cells	CVCL_8191	HeLa	Human	Cervical adenocarcinoma	CVCL_0030	Lavappa, 1978; Nelson-Rees et al, 1981	566722, 6451928
Detroit 98s	Human	Sternal marrow cells	CVCL_8192	HeLa	Human	Cervical adenocarcinoma	CVCL_0030	Lavappa, 1978; Nelson-Rees et al, 1981	566722, 6451928
EB33	Human	Prostate carcinoma	CVCL_8344	HeLa	Human	Cervical adenocarcinoma	CVCL_0030	Nelson-Rees, 1979; Nelson-Rees et al, 1981	535908, 6451928
ED27	Human	Chorionic villus	CVCL_8345	HeLa	Human	Cervical adenocarcinoma	CVCL_0030	Kniss et al, 2002	11869090
HuKo39	Human	Kidney, normal renal cells	CVCL_8283	HeLa	Human	Cervical adenocarcinoma	CVCL_0030	Nelson-Rees et al, 1981	6451928
HuL-1	Human	Liver, hepatocellular carcinoma	CVCL_8357	HeLa	Human	Cervical adenocarcinoma	CVCL_0030	JCRB website	No PMID
Hut	Human	Not specified	CVCL_M861	HeLa	Human	Cervical adenocarcinoma	CVCL_0030	Nelson-Rees et al, 1981	6451928
IMC-2	Human	Maxillary carcinoma	CVCL_8245	HeLa	Human	Cervical adenocarcinoma	CVCL_0030	MacLeod et al, 1999	10508494
IMC-3	Human	Maxillary carcinoma	CVCL_8246	HeLa	Human	Cervical adenocarcinoma	CVCL_0030	Masters et al, 2001	11416159
IMC-4	Human	Maxillary carcinoma	CVCL_8247	HeLa	Human	Cervical adenocarcinoma	CVCL_0030	RIKEN website	No PMID
Intestine 407 (Int-407, HEI)	Human	Intestinal cells (jejunum/ileum), embryonic	CVCL_1907	HeLa	Human	Cervical adenocarcinoma	CVCL_0030	Gartler, 1967; Lavappa, 1978; Nelson-Rees et al, 1981	4864103, 566722, 6451928
J-111	Human	Leukemia, acute myeloid, M5	CVCL_2965	HeLa	Human	Cervical adenocarcinoma	CVCL_0030	Gartler, 1967; Nelson-Rees et al, 1981; Drexler et al, 2003	4864103, 6451928, 12592342
J96	Human	Leukemia	CVCL_3990	HeLa	Human	Cervical adenocarcinoma	CVCL_0030	Nelson-Rees et al, 1981	6451928
JHC	Human	Placenta	CVCL_M093	HeLa	Human	Cervical adenocarcinoma	CVCL_0030	Nelson-Rees et al, 1981	6451928
JHT (JHC derivative)	Human	Placenta	CVCL_M620	HeLa	Human	Cervical adenocarcinoma	CVCL_0030	Nelson-Rees et al, 1981	6451928
JTC-17	Human	Skin	CVCL_8362	HeLa	Human	Cervical adenocarcinoma	CVCL_0030	Honma et al, 1992; JCRB website	1730567
JTC-3	Human	Not specified	CVCL_A034	HeLa	Human	Cervical adenocarcinoma	CVCL_0030	Ogura et al, 1997	9556756
KB	Human	Oral carcinoma	CVCL_0372	HeLa	Human	Cervical adenocarcinoma	CVCL_0030	Gartler, 1967; Lavappa et al, 1976; Nelson-Rees et al, 1981	4864103, 1250349, 6451928
KB-3-1	Human	Oral carcinoma	CVCL_2088	HeLa	Human	Cervical adenocarcinoma	CVCL_0030	DSMZ website	No PMID
KB-V1	Human	Oral carcinoma	CVCL_2089	HeLa	Human	Cervical adenocarcinoma	CVCL_0030	DSMZ website	No PMID
KP-P1	Human	Prostate carcinoma	CVCL_D283	HeLa	Human	Cervical adenocarcinoma	CVCL_0030	Nelson-Rees et al, 1981	6451928
KU7	Human	Bladder carcinoma	CVCL_4714	HeLa	Human	Cervical adenocarcinoma	CVCL_0030	Jäger et al, 2013	23500642
L-132	Human	Lung cells, embryonic	CVCL_1908	HeLa	Human	Cervical adenocarcinoma	CVCL_0030	Lavappa, 1978; Nelson-Rees et al, 1981	566722, 6451928
L-41 (J96 derivative)	Human	Leukemia, bone marrow	CVCL_7170	HeLa	Human	Cervical adenocarcinoma	CVCL_0030	ECACC website	No PMID
LC5 (L-132 derivative)	Human	Lung cells, embryonic	CVCL_5G52	HeLa	Human	Cervical adenocarcinoma	CVCL_0030	Lavappa, 1978; Nelson-Rees et al, 1981	566722, 6451928
LC5-HIV (L-132 derivative)	Human	Lung cells, embryonic	CVCL_5G53	HeLa	Human	Cervical adenocarcinoma	CVCL_0030	Lavappa, 1978; Nelson-Rees et al, 1981	566722, 6451928
LED-Ti	Human	Cervical carcinoma	CVCL_8438	HeLa	Human	Cervical adenocarcinoma	CVCL_0030	Nelson-Rees et al, 1981	6451928
LU	Human	Lung cells, fetal	CVCL_M631	HeLa	Human	Cervical adenocarcinoma	CVCL_0030	Nelson-Rees et al, 1981	6451928
LU 106	Human	Lung cells, embryonic	CVCL_8892	HeLa	Human	Cervical adenocarcinoma	CVCL_0030	Nelson-Rees et al, 1981	6451928
M10T	Human	Synovial cell	CVCL_M094	HeLa	Human	Cervical adenocarcinoma	CVCL_0030	Nelson-Rees et al, 1981	6451928
MA-160	Human	Prostate adenoma	CVCL_8261	HeLa	Human	Cervical adenocarcinoma	CVCL_0030	Nelson-Rees, 1977; Nelson-Rees et al, 1981	562836, 6451928
MaTu	Human	Breast carcinoma	CVCL_5328	HeLa	Human	Cervical adenocarcinoma	CVCL_0030	MacLeod et al, 1999	10508494
MC-4000	Human	Breast carcinoma	CVCL_5331	HeLa	Human	Cervical adenocarcinoma	CVCL_0030	MacLeod et al, 1999	10508494
Minnesota EE	Human	Esophageal epithelium	CVCL_8264	HeLa	Human	Cervical adenocarcinoma	CVCL_0030	Gartler, 1967; Lavappa, 1978; Nelson-Rees et al, 1981	4864103, 566722, 6451928
MS (Monkey Stable)	Monkey	Kidney, normal renal cells	CVCL_4243	HeLa	Human	Cervical adenocarcinoma	CVCL_0030	Milanesi et al, 2003	14505435
MT-1 [Multiple cell lines with same name, see Cellosaurus]	Human	Breast carcinoma	CVCL_0441	HeLa	Human	Cervical adenocarcinoma	CVCL_0030	MacLeod et al, 1999	10508494
NCTC 2544	Human	Skin epithelium	CVCL_0461	HeLa	Human	Cervical adenocarcinoma	CVCL_0030	Gartler, 1967; Lavappa, 1978; Nelson-Rees et al, 1981	4864103, 566722, 6451928
NCTC 3075	Human	Not specified	CVCL_8156	HeLa	Human	Cervical adenocarcinoma	CVCL_0030	Lavappa, 1978; Nelson-Rees et al, 1981	566722, 6451928
OE	Human	Endometrium	CVCL_J350	HeLa	Human	Cervical adenocarcinoma	CVCL_0030	Nelson-Rees et al, 1981; Ogura et al, 1997	6451928, 9556756
OF	Human	Not specified	CVCL_M621	HeLa	Human	Cervical adenocarcinoma	CVCL_0030	Ogura et al, 1997	9556756
OST	Human	Sarcoma (osteosarcoma)	CVCL_8399	HeLa	Human	Cervical adenocarcinoma	CVCL_0030	Personal communication, R. Nardone	No PMID
PC-93	Human	Prostate carcinoma	CVCL_4888	HeLa	Human	Cervical adenocarcinoma	CVCL_0030	van Bokhoven et al, 2003	14518029
RPMI-4788	Human	Colon carcinoma	CVCL_0U46	HeLa	Human	Cervical adenocarcinoma	CVCL_0030	Capes-Davis et al, 2013	23136038
SA4	Human	Sarcoma (liposarcoma)	CVCL_8910	HeLa	Human	Cervical adenocarcinoma	CVCL_0030	Nelson-Rees et al, 1981	6451928
SBC-2	Human	Bladder carcinoma	CVCL_1677	HeLa	Human	Cervical adenocarcinoma	CVCL_0030	MacLeod et al, 1999	10508494
SBC-7	Human	Bladder carcinoma	CVCL_1680	HeLa	Human	Cervical adenocarcinoma	CVCL_0030	MacLeod et al, 1999	10508494
SH-2	Human	Breast carcinoma	CVCL_M622	HeLa	Human	Cervical adenocarcinoma	CVCL_0030	Nelson-Rees et al, 1981	6451928
SH-3	Human	Breast carcinoma	CVCL_M383	HeLa	Human	Cervical adenocarcinoma	CVCL_0030	Nelson-Rees et al, 1981	6451928
SQ-5	Human	Lung carcinoma	CVCL_8273	HeLa	Human	Cervical adenocarcinoma	CVCL_0030	Yoshino et al, 2006	16643607
T-1	Human	Kidney, normal renal cells	CVCL_M858	HeLa	Human	Cervical adenocarcinoma	CVCL_0030	Nelson-Rees et al, 1980; Nelson-Rees et al, 1981	7394535, 6451928
T1	Human	Neural stem cell	CVCL_1U15	HeLa	Human	Cervical adenocarcinoma	CVCL_0030	Torsvik et al, 2012	22949886
T-9(WI-38 derivative)	Human	Lung cells, transformed normal diploid fibroblasts	CVCL_M092	HeLa	Human	Cervical adenocarcinoma	CVCL_0030	Nelson-Rees et al, 1981	6451928
TuWi	Human	Kidney, Wilms' tumor	CVCL_8275	HeLa	Human	Cervical adenocarcinoma	CVCL_0030	Lavappa, 1978; Nelson-Rees et al, 1981	6451928
WISH	Human	Amnion, normal cells	CVCL_1909	HeLa	Human	Cervical adenocarcinoma	CVCL_0030	Gartler, 1967; Lavappa, 1978; Nelson-Rees et al, 1981	4864103, 566722, 6451928
Wong-Kilbourne derivative (WKD)	Human	Conjunctiva	CVCL_2764	HeLa	Human	Cervical adenocarcinoma	CVCL_0030	Lavappa, 1978; Nelson-Rees et al, 1981	566722, 6451928
WRL 68	Human	Liver, embryonic cells	CVCL_0581	HeLa	Human	Cervical adenocarcinoma	CVCL_0030	ECACC website	No PMID
Misidentified Cell Line	Claimed Species	Claimed Cell Type	Misidentified Cell Line, Cellosaurus AC	Contaminating Cell Line	Actual Species	Actual Cell Type	Contaminating Cell Line, Cellosaurus AC	Authentic Stock Location	Misidentification Reported By	Reference PubMed ID
BJA-B	Human	Bladder carcinoma	CVCL_5711	HeLa	Human	Cervical adenocarcinoma	CVCL_0030		Nelson-Rees & Flandermeyer, 1976	1246601
BT-20	Human	Breast carcinoma	CVCL_0178	HeLa	Human	Cervical adenocarcinoma	CVCL_0030	ATCC (HTB-19)	Nelson-Rees et al, 1981	6451928
RT4	Human	Bladder carcinoma	CVCL_0036	HeLa	Human	Cervical adenocarcinoma	CVCL_0030	ATCC (HTB-2); DSMZ (ACC-412); ECACC (91091914)	Nelson-Rees et al, 1981	6451928
